# Supplementary material for: Developing new age-specific prostate-specific antigen thresholds for testing for prostate cancer
Source: Cancer Causes Control. 2018 Feb 16;29(3):383–8. doi: 10.1007/s10552-018-1014-3 (PMC5834577; doi:10.1007/s10552-018-1014-3)
Supplement: Supplementary file 1 — Supplementary material 1 (XLSX 12 KB) [file 10552_2018_1014_MOESM1_ESM.xlsx]

## Sheet: Supp Tb 1
Supplementary Table: Baseline characterisitcs of the men included in the study
	Clinically relevant prostate cancer	No or Low Risk prostate cancer
	n	n
	823	80721
Continuous Variables	Mean (SD)	Mean (SD)	p for differencea
Age (years)	62.4 (5.1)	59.3 (5.4)	≤0.001
PSA (ng/mL)	5.5 (2.0)	1.3 (1.3)	≤0.001
BMI (kg/m2)	27.7 (3.7)	27.6 (4.1)	0.47
Categorical Variables	n (%)	n (%)	p for heterogeneityb
Agegroup
50-54	84 (10.21)	21331 (26.43)
55-59	177 (21.51)	24605 (30.48)
60-64	260 (31.59)	19937 (24.70)
>=65	302 (36.70)	14848 (18.39)	≤0.001
Family History
No	669 (91.64)	67892 (94.17)
Yes	61 ( 8.36)	4205 ( 5.83)	≤0.001
Social Class
Managerial/professional	357 (44.46)	12768 (44.83)
Intermediate	142 (17.68)	4822 (16.93)
Working	304 (37.86)	10892 (38.24)	0.85
BMI
normal 18.5-25	144 (24.45)	9638 (26.23)
overweight >=25	295 (50.08)	18572 (50.55)
obese >=30	150 (25.47)	8532 (23.22)	0.37
Weekly exercise
None	266 (45.63)	17923 (43.65)
1-2 times	189 (32.42)	14488 (35.29)
3-4 times	84 (14.41)	5822 (14.18)
5+ times	44 ( 7.55)	2824 ( 6.88)	0.52
Diabetes
No	502 (91.77)	31651 (93.51)
Yes	45 ( 8.23)	2197 ( 6.49)	0.1
History of BPH
No	740 (91.47)	73006 (92.26)
Possible	37 ( 4.57)	3739 ( 4.73)
Yes	32 ( 3.96)	2384 ( 3.01)	0.29
Men in this table have PSA≤10ng/mL, clinical information on stage and Gleason grade if a prostate cancer is present, and date of birth and date of prostate check clinic recorded.
Measures were collected at the time of the initial PSA test, prior to knowledge of the PSA level or diagnosis in 85% of men. Body mass index (BMI; kg/m2), represents general adiposity.
SD=standard deviation; BMI=body mass index; BPH=benign prostatic hyperplasia
a Calculated using a t-test
b Calculated using a Chi-squared test (χ2)
